# Supplementary material for: Higher levels of Pseudomonas aeruginosa LasB elastase expression are associated with early-stage infection in cystic fibrosis patients
Source: Sci Rep. 2023 Aug 30;13:14208. doi: 10.1038/s41598-023-41333-9 (PMC10468528; doi:10.1038/s41598-023-41333-9)
Supplement: Supplementary file 2 — Supplementary Information 2. [file 41598_2023_41333_MOESM2_ESM.xlsx]

## Sheet: Feuil1
Raw data
Patient ID	Strain number	Refined dataset class	Age	Age first infection	Time (months) since first infection	% pFEV1	LasB expression (WB)*	Abz hydrolysis/mL of SN	Abz hydrolysis (threshold 1.88E+08)	OD600 after 24h incubation at 37°C	Stage of Infection	PA infection in the last 3 months	CFTR class	Routine/Exacerbation	Other pathogens isolated	AST - Disk Diffusion																LasB protein	LasR protein	Mucoid	Colony size	Colony shape	Colony elevation	Colony pigmentation	Colony margin	Allele*							ST*
																ATM	TOB	TIC*	TIM*	PIP*	TZP*	CAZ*	FEP*	IMP*	MEM*	GEN*	AMK*	LVX*	CIP*	FOF*	CST*									acsA	aroE	guaA	mutL	nuoD	ppsA	trpE
1	NTBC448	Early	4	2	27		No	140800000	Negative	3.3	New	No	II/II	Ro	Yes	S	S	S	S	S	S	S	S	S	S	S	S	S	S			LasB_3	LasR_WT	No	Medium	Irregular	Flat	Green	Curled	4	4	16	12	1	6	3	253
1	NTBC501	Early	2	2	0			77155600000	Positive	1.9	New	No	II/II	Ro	Yes	I	S	S	S	S	S	S	S	S	S	S	S	S	S			LasB_1	LasR_WT	No	Medium	Irregular	Flat	White	Ondulate	6	5	1	1	1	12	1	395
2	NTBC617	Established	22	1	245	71	No	127100000	Negative	1.34	Chronic	Yes	I/Un	Ex	No	R	S	R	R	R	R	R	R	R	R	R	R	R	R	R		LasB_2	LasR_trunc	Yes	Very small	Circular	Raised	White	Smooth	28	5	11	77	3	4	92	676
2	NTBC618		22	1	245	71		413900000	Positive	1.23	Chronic	Yes	I/Un	Ex	No	R	S	R	R	R	R	R	R	R	R	R	R	R	R	R		LasB_2	LasR_WT	Yes
2	NTBC616	Established	22	1	245	71		823459580	Positive	1.25	Chronic	Yes	I/Un	Ex	No	R	S	R	R	R	S	R	R	R	R	S	I	R	R	R		LasB_2	LasR_WT	Yes	Very small	Circular	Raised	White	Smooth	28	5	11	77	3	4	92	676
4	NTBC489.1	Established	26	9	206	60	Yes	159000000	Negative	1.11	Inter	Yes	II/II	Ro	Yes	I	S	S	S	S	S	S	S	S	S	S	S	S	S			LasB_2	LasR_WT	No						125	5	6	3	4	13	23	633
4	NTBC482.2		27	9	208	69		4.05067e+08	Positive	1.57	Inter	Yes	II/II	Ex	Yes	I	S	S	S	S	S	S	S	S	S	S	S	S	S			LasB_2	LasR_WT
4	NTBC482.1		27	9	208	69		538000000	Positive	1.61	Inter	Yes	II/II	Ex	Yes	I	S	S	S	S	S	S	S	S	S	S	S	S	S			LasB_2	LasR_WT	No
4	NTBC475.1	Established	27	9	212	76		845614080	Positive	1.89	Chronic	Yes	II/II	Ro	Yes	I	S	S	S	S	S	S	S	S	S	S	S	S	S			LasB_2	LasR_WT		Medium	Irregular	Flat	White	Curled
4	NTBC475.2		27	9	212	76		247704522980	Positive	1.55	Chronic	Yes	II/II	Ro	Yes	I	S	S	S	S	S	S	S	S	S	S	S	S	S			LasB_2	LasR_WT
4	NTBC489.2		26	9	206	60		228414903220	Positive	1.26	Inter	Yes	II/II	Ro	Yes	I	S	S	S	S	S	S	S	S	S	S	S	S	S			LasB_2	LasR_WT
4	NTBC655	Early	25	9	183	74		422609800000	Positive	5.3	Inter	No	II/II	Ro	Yes	S	S	S	S	S	S	S		S	S		S	S	S	S	S	LasB_2	LasR_WT		Small	Circular	Flat	Green	Curled	125	5	6	3	4	13	23	633
5	NTBC493		4					260122860000	Positive	1.92						I	S	S	S	S	S	S	S	S	S	S	S	S	S			LasB_2	LasR_WT
6	NTBC468	Early	17	17	0	81		806300440	Positive	1.59	New	No	I/Un	Ro	Yes	I	S	S	S	S	S	S	S	S	S	S	S	S	S			LasB_3	LasR_WT	No	Medium	Circular	Flat	White	Curled
7	NTBC517	Early	21	21	0	58		255821190000	Positive	3	New	No	I/Un	Ro	Yes	S	S	S	S	S	S	S	S	S	S	S	S	S	S			LasB_1	LasR_WT		Medium	Irregular	Flat	Green	Ondulate
8	NTBC532		32			68		293655400000	Positive	2.9	New	No	II/II	Ro	Yes	I	S	S	S	S	S	S	S	S	S	S	S	S	S			LasB_1	LasR_WT
9	NTBC648							267292050000	Positive	5.3																						LasB_3	LasR_WT
9	NTBC647							241023040000	Positive	4.9																						LasB_3	LasR_WT
10	NTBC459		11	11	4	100		257773940000	Positive	1.99	Inter	No	II/II	Ro	Yes	S	S	S	S	S	S	S	S	S	S	S	S	S	S			LasB_2	LasR_WT	No
10	NTBC456	Early	11	11	4	97		171322120000	Positive	3.3	Inter	Yes	II/II	Ex	No																	LasB_2	LasR_WT	No	Big	Irregular	Flat	Green	Ondulate
10	NTBC583		12	11	13	88		136015664280	Positive	1.71	Inter	No	II/II	Ro	Yes	R	S	S	S	S	S	S	S	S	S	S	S	S	S			LasB_2	LasR_WT	No
10	NTBC520		13	11	26	89		60552525800	Positive	1.71	Inter	No	II/II	Ro	Yes	S	S	S	S	S	S	S	S	S	S	S	S	S	S	R		LasB_2	LasR_WT	No
10	NTBC469.2	Early	11	11	0	92		150910670000	Positive	1.9	New	No	II/II	Ro	Yes	I	S	S	S	S	S	S	S	S	S	S	S	S	S			LasB_1	LasR_WT		Medium	Circular	Raised	White	Smooth	15	5	1	3	2	6	7	363
10	NTBC469.1	Early	11	11	0	92		184607360000	Positive	3	New	No	II/II	Ro	Yes	I	S	S	S	S	S	S	S	S	S	S	S	S	S			LasB_2	LasR_WT	Yes	Medium	Irregular	Flat	Green	Curled	15	5	1	3	2	6	7	363
11	NTBC436	Early	18	18	0	120		361400000	Positive	1.59	New	No	II/Un	Ro	Yes	S	S	S	S	S	S	S	S	S	S	S	S	S	S			LasB_1	LasR_WT	No	Small	Irregular	Flat	White	Curled
12	NTBC574		38			76		450235080	Positive	1.53	New		I/I	Ro	Yes	S	S	S	S	S	S	S	S	S	S	S	S	S	S	R		LasB_1	LasR_var
13	NTBC509	Early	9	9	0	110		226420200000	Positive	3.4	New	No	II/Un	Ro	Yes	S	S	S	S	S	S	S		S	S		S	S	S	R	S	LasB_1	LasR_WT	No	Medium	Irregular	Flat	White	Ondulate
14	NTBC499	Early	9	9	0	67	No	131200000	Negative	1.63	New	No	II/II	Ro	Yes	I	S	S	S	S	S	S	S	S	S	S	S	I	S			LasB_2	LasR_trunc	No	Very small	Circular	Raised	White	Smooth
14	NTBC540	Early	12	9	39	71	No	147500000	Negative	1.64	Chronic	No	II/II	Ro	Yes	S	S	S	S	S	S	S	S	S	S	R	R	R	R			LasB_2	LasR_trunc	No	Very small	Circular	Raised	White	Smooth
14	NTBC474	Early	10	9	15	71	No	144000000	Negative	3	Inter	No	II/II	Ro	Yes	I	S	S	S	S	S	S	S	S	S	S	S	S	S			LasB_var	LasR_trunc		Small	Circular	Raised	White	Smooth
14	NTBC525		12	9	43	68	No	144500000	Negative	1.48	Chronic	Yes	II/II	Ro	No	S	R	R	S	S	S	S	S	S	S	R	R	R	R	R		LasB_2	LasR_trunc	No
14	NTBC595.1		12	9	46	64	No	132700000	Negative	1.18	Chronic	Yes	II/II	Ro	Yes	S	S	S	S	S	S	S	S	S	S	S	S	R	R	R		LasB_2	LasR_trunc	No
14	NTBC595.2		12	9	46	64	No	135800000	Negative	1.5	Chronic	Yes	II/II	Ro	Yes	S	S	S	S	S	S	S	S	S	S	S	S	R	R	R		LasB_2	LasR_trunc
14	NTBC444		11	9	30	64	No	135700000	Negative	1.76	New	No	II/II	Ro	Yes	S	S	S	S	S	S	S	S	S	S	S	S	R	R	R		LasB_2	LasR_trunc	No
15	NTBC559	Early	10	10	0	92		179307000000	Positive	1.56	New	No	II/II	Ex	Yes	S	S	S	S	S	S	S	S	S	S	S	S	R	R			LasB_var	LasR_WT	No	Small	Circular	Raised	White	Ondulate
16	NTBC498		21	0	244	102	No	155700000	Negative	0.64	Inter	Yes	II/II	Ro	Yes																	LasB_1	LasR_trunc
16	NTBC529		24	0	285	97	No	134200000	Negative	1.57	Inter	No	II/II	Ro	Yes	I	S	S	S	R	S	R	R	S	S	S	S	S	S			LasB_1	LasR_trunc
16	NTBC530		24	0	285	97	No	142400000	Negative	0.97	Inter	No	II/II	Ro	Yes	S	S	S	S	R	S	S	S	S	S	S	I	S	S			LasB_1	LasR_trunc
16	NTBC531	Established	24	0	285	97	No	157700000	Negative	1.17	Inter	No	II/II	Ro	Yes	R	S	R	R	R	S	R	R	S	S	S	I	S	S			LasB_1	LasR_trunc		Very small	Circular	Raised	White	Smooth	11	5	1	7	9	4	7	17
16	NTBC642		22	0	256	90	No	1.54267e+08	Negative	1.11	Inter	No	II/II	Ro	Yes	I	S	S	S	S	S	S	S	S	S	S	I	S	S			LasB_1	LasR_trunc
16	NTBC479	Early	22	0	256	90	No	136200000	Negative	3.3	Inter	No	II/II	Ro	Yes	I	S	S	S	S	S	S	S	S	S	S	S	S	S			LasB_var	LasR_var		Big	Irregular	Flat	Green	Curled	14	5	10	7	4	13	7	260
16	NTBC667		21	0	244	90	No	135400000	Negative	3.1	Inter	Yes	II/II	Ro	Yes																	LasB_1	LasR_trunc
16	NTBC666		21	0	244	90	No	170175180	Negative	1.03	Inter	Yes	II/II	Ro	Yes																	LasB_1	LasR_trunc
16	NTBC504		20	0	242	84	No	134200000	Negative	1.6	Inter	No	II/II	Ro	Yes	I	S	S	S	S	S	S	S	S	S	S	I	S	S			LasB_1	LasR_trunc
16	NTBC611		24	0	291	91	No	140400000	Negative	0.92	Inter	No	II/II	Ro	Yes	S	S	S	S		S	S	S	S	S	S	I	S	S			LasB_1	LasR_trunc
16	NTBC665		21	0	248	97	Yes	136300000	Negative	5.5	Inter	Yes	II/II	Ro	Yes	I	S	S	S	S	S	S	S	S	S	S	I	S	S			LasB_1	LasR_trunc
17	NTBC507.1		20			76		120679265440	Positive	1.32		No	II/II	Ex	Yes	S	S	S	S	S	S	S		I	S		S	S	S	S	S	LasB_1	LasR_var
17	NTBC507.2		20			76		597061140	Positive	1.73		No	II/II	Ex	Yes	S	S	S	S	S	S	S		I	S		S	S	S	S	S	LasB_1	LasR_var
18	NTBC562	Early	12	12	0	100		342437410000	Positive	1.86	New	No	II/I	Ro	Yes	S	S	S	S	S	S	S	S	S	S	S	S	S	S			LasB_1	LasR_WT	No	Small	Circular	Raised	Green	Smooth
19	NTBC560	Early	20	20	0	76		319198920000	Positive	3.4	New	No	Un/Un	Ro	Yes	I	S	S	S	S	S	S	S	S	S	S	S	S	S			LasB_var	LasR_WT		Big	Irregular	Flat	Green	Curled
20	NTBC514	Early	9	9	0	103		854450440	Positive	1.35	New	No	II/II	Ro	No	S	S	S	S	S	S	S	S	S	I	S	S	S	S	R		LasB_2	LasR_WT	No	Medium	Irregular	Flat	Green	Ondulate
21	NTBC454	Early	2	2	0		Yes	1.39067e+08	Negative	3.8	New	No	II/II	Ro	Yes	I	S		S	S	S	S	S	S	S	S	S	S	S		S	LasB_1	LasR_WT	No	Medium	Circular	Flat	Green	Curled
22	NTBC571.2		11	11	0	82		115548939520	Positive	1.87	New	No	II/Un	Ro	No	S	S	S	S	S	S	S	S	S	S	S	S	S	S			LasB_2	LasR_WT
22	NTBC571.1	Early	11	11	0	82		229101870000	Positive	2.8	New	No	II/Un	Ro	No	S	S	S	S	S	S	S	S	S	S	S	S	S	S			LasB_2	LasR_WT	No	Medium	Irregular	Flat	Green	Ondulate
23	NTBC558		21	3	217	99	No	165500000	Negative	1.9	Chronic	Yes	II/II	Ro	Yes	I	R	R	R	S	S	S	S	S	R	R	R	S	S			LasB_1	LasR_var
23	NTBC538	Established	21	3	221	77	No	153900000	Negative	1.88	Chronic	Yes	II/II	Ex	Yes	S	R	R	R	R	S	R	R	S	I	R	R	R	S			LasB_1	LasR_var		Very small	Circular	Raised	Green	Smooth	17	4	11	11	1	63	23	2099
23	NTBC570		21	3	215	94	Yes	141800000	Negative	1.76	Chronic	Yes	II/II	Ro	Yes	R	R	R	R	S	S	S	R	S	I	R	R	S	S			LasB_1	LasR_var
23	NTBC660		19	3	192	108	Yes	134700000	Negative	1.9	Chronic	No	II/II	Ro	Yes	I	R	S	S	S	S	S	S	R	S	R	R	S	S			LasB_1	LasR_var
23	NTBC581.2		21	3	213	96	Yes	141500000	Negative	1.94	Chronic	Yes	II/II	Ex	Yes	I	R	R	R	R	R	R	R	I	I	R	R	R	S			LasB_1	LasR_var
23	NTBC502.1		18	3	181	101	No	160500000	Negative	1.8	Chronic	No	II/II	Ro	Yes	R	R	R	R	R	R	S	S	R	S	S	S	I	S			LasB_1	LasR_var
23	NTBC502.2		18	3	181	101	No	140600000	Negative	1.9	Chronic	No	II/II	Ro	Yes	R	R	R	R	R	R	S	S	R	S	S	S	I	S			LasB_1	LasR_var
23	NTBC440		21	3	212	96	Yes	1.38467e+08	Negative	3	Chronic	No	II/II	Ro	Yes	R	R	R	R	R	R	R	R	S	I	R	R	R	S			LasB_1	LasR_var
23	NTBC612		22	3	229	97	Yes	1.52667e+08	Negative	1.52	Chronic		II/II	Ex	Yes	I	R	R	R	R	I	R	R	S	R	R	R	R	S			LasB_1	LasR_var
23	NTBC556	Established	21	3	217	99		891936640	Positive	1.95	Chronic	Yes	II/II	Ro	Yes	S	R	R	R	R	S	R	R	S	R	R	R	R	S			LasB_3	LasR_WT		Medium	Irregular	Raised	White	Ondulate	32	8	3	18	1	123	118	1567
23	NTBC662		18	3	185	102		869712080	Positive	1.52	Chronic	No	II/II	Ro	Yes																	LasB_1	LasR_var
23	NTBC581.1		21	3	213	96		217200000	Positive	1.62	Chronic	Yes	II/II	Ex	Yes	I	R	R	R	R	R	R	R	I	I	R	R	R	S			LasB_1	LasR_var
23	NTBC664	Early	18	3	181	101		79672420000	Positive	3.8	Chronic	No	II/II	Ro	Yes	I	R	R	R	R	R	R	R	R	S	R	R	I	S			LasB_1	LasR_var		Small	Circular	Raised	Green	Smooth	17	4	11	11	1	63	23	2099
23	NTBC439		21	3	212	96		577405280	Positive	2.7	Chronic	No	II/II	Ro	Yes	I	R	S	S	S	S	S	S	S	S	R	R	S	S			LasB_1	LasR_var
24	NTBC541		32			104		919484340	Positive	1.2	New	No	II/Un	Ro	Yes	R	S	S	S	S	S	S	S	S	S	S	S	S	S			LasB_1	LasR_WT
26	NTBC534		11	8	42	106		133224362580	Positive	1.25	Inter	Yes	I/I	Ro	Yes	S	S	S	S	S	S	S	S	S	S	S	S	R	R			LasB_1	LasR_var
26	NTBC460	Early	10	8	23	106		137595490000	Positive	1.43	Inter	No	I/I	Ro	No	I	S	S	S	S	S	S	S	S	I	S	S	S	S			LasB_1	LasR_var	No	Medium	Circular	Flat	Green	Curled
26	NTBC547		11	8	39	106		152303703040	Positive	1.58	Inter	No	I/I	Ro	No																	LasB_1	LasR_var	No
26	NTBC496		8	8	3	118		338385620000	Positive	1.9	Inter	Yes	I/I	Ro	Yes	I	S	S	S	S	S	S	S	S	S	S	S	S	S			LasB_1	LasR_var	No
26	NTBC486		9	8	12	106		125184990760	Positive	1.63	Inter	No	I/I	Ro	No	I	S	S	S	S	S	S	S	S	S	S	S	S	S			LasB_1	LasR_var	No
26	NTBC505	Early	8	8	0	125		166165360000	Positive	1.91	New	No	I/I	Ro	Yes	I	S	S	S	S	S	S	S	S	S	S	S	S	S			LasB_1	LasR_var	No	Big	Circular	Flat	Green	Curled
27	NTBC635		27	13	174	94	Yes	133600000	Negative	2.5	Inter	No	II/II	Ro	Yes	S	S	R	R	R	R	S		S	S		R	S	S	R	S	LasB_1	LasR_WT
27	NTBC485	Established	29	13	194	100	No	143400000	Negative	1.26	Inter	No	II/II	Ro	Yes	I	S	S	S	S	S	S	S	S	S	S	S	S	S			LasB_1	LasR_WT		Small	Circular	Raised	White	Smooth	15	5	83	11	4	4	7	865
27	NTBC466.2		30	13	203	103	Yes	142000000	Negative	2.3	Inter	No	II/II	Ro	Yes	I	R	S	S	S	S	S	S	S	S	R	R	S	S			LasB_1	LasR_WT
27	NTBC539		31	13	223	101		399179680000	Positive	1.4	Inter	No	II/II	Ro	Yes	I	S	S	R	S	S	S	S	S	S	S	I	S	S			LasB_1	LasR_WT
27	NTBC587		31	13	214	99		216200000	Positive	1.61	Inter	No	II/II	Ro	Yes	I	S	S	S	S	S	S	S	S	S	S	I	S	S			LasB_1	LasR_WT
27	NTBC524.1		32	13	226	108		295400000	Positive	0.78	Inter	No	II/II	Ro	Yes	S	R	S	S	S	S	S	R	S	S	R	R	S	S	R		LasB_1	LasR_WT
27	NTBC524.2		32	13	226	108	Yes	194900000	Positive	1.52	Inter	No	II/II	Ro	Yes	S	R	S	S	S	S	S	R	S	S	R	R	S	S	R		LasB_1	LasR_WT
27	NTBC478.1		29	13	197	98		470000000	Positive	1.58	Inter	Yes	II/II	Ro	No	I	S	S	S	S	S	S	S	S	S	S	S	S	S			LasB_1	LasR_WT
27	NTBC478.2		29	13	197	98		213364855520	Positive	2.7	Inter	Yes	II/II	Ro	No	I	S	S	S	S	S	S	S	S	S	S	S	S	S			LasB_1	LasR_WT
27	NTBC466.1	Early	30	13	203	103		147580740000	Positive	0.99	Inter	No	II/II	Ro	Yes	I	R	S	S	S	S	S	S	S	S	R	R	S	S			LasB_1	LasR_WT		Small	Circular	Flat	Green	Curled	15	5	83	11	4	4	7	865
28	NTBC591	Established	35			58	No	135300000	Negative	1.41	Chronic		I/Un	Ro	Yes	R	R	R	R	R	R	R	R	R	R	R	R	R	R	R		LasB_1	LasR_var	No	Very small	Circular	Raised	White	Smooth
28	NTBC592		35			58	No	154200000	Negative	1.42	Chronic		I/Un	Ro	Yes	R	R	R	R	R	R	R	R	R	R	R	R	R	R	R		LasB_1	LasR_var	No
28	NTBC594		35			58	No	140100000	Negative	1.37	Chronic		I/Un	Ro	Yes	S	R	S	S	R	S	R	R	R	R	R	R	R	S	R		LasB_1	LasR_var	No
28	NTBC593		35			58	Yes	135300000	Negative	1.56	Chronic		I/Un	Ro	Yes	I	R	S	S	R	S	R	S	R	R	R	R	R	R	R		LasB_1	LasR_var	No
29	NTBC533	Early	13	13	0	85		351942860000	Positive	3	New	No	Un/Un	Ro	Yes	S	S	S	S	S	S	S	S	S	S	S	S	S	S			LasB_var	LasR_WT	No	Big	Irregular	Flat	Green	Curled
30	NTBC477		11	10	17	85		339090980000	Positive	1.8	Inter	No	I/Un	Ro	Yes	I	S	S	S	S	S	S	S	S	S	S	S	S	S			LasB_3	LasR_var	No
30	NTBC476		11	10	18	97		393697230000	Positive	1.5	Inter	Yes	I/Un	Ex	Yes																	LasB_3	LasR_var	No
30	NTBC551		13	10	39	91		323054180000	Positive	3.1	Inter	No	I/Un	Ex	Yes	I	S	S	S	S	S	S	S	S	S	S	S	S	S			LasB_3	LasR_var	No
30	NTBC586		13	10	34	72		357985730000	Positive	1.85	Inter	Yes	I/Un	Ex	Yes	S	S	S	S	S	S	S	S	S	S	S	S	S	S			LasB_1	LasR_WT	No
30	NTBC590	Early	14	10	49	83		238257740000	Positive	5.4	Inter	No	I/Un	Ro	Yes	S	S	S	S	S	S	S	S	S	S	S	S	R	S	R		LasB_3	LasR_var	No	Medium	Irregular	Flat	Green	Ondulate	5	4	3	6	1	33	42	1158
30	NTBC508	Early	10	10	0	94		212600000	Positive	3.8	New	No	I/Un	Ro	Yes	S	S	S	S	S	S	S		S	S		S	S	S	S	S	LasB_3	LasR_var	No	Medium	Irregular	Flat	Green	Curled
30	NTBC442	Early	13	10	33	77		279530160000	Positive	2.8	Inter	No	I/Un	Ro	Yes	S	S	S	S	S	S	S	S	S	S	R	S	S	S			LasB_1	LasR_WT	No	Medium	Circular	Flat	Green	Curled	23	5	11	7	1	12	7	274
31	NTBC637		34	15	235	69		320858190000	Positive	2.8	Inter	Yes	II/II	Ro	Yes	S	S	S	S	S	S	S		S	S		S	I	S	S	S	LasB_2	LasR_WT
31	NTBC636	Established	34	15	235	69		381746510000	Positive	3.1	Inter	Yes	II/II	Ro	Yes	S	S	S	S	S	S	S		S	S		S	I	S	S	S	LasB_1	LasR_WT		Small	Circular	Raised	White	Curled	39	358	26	77	1	20	7	4070
31	NTBC500		35	15	245	68		350531790000	Positive	1.41	Inter	No	II/II	Ro	Yes	I	S	S	S	S	S	S	S	S	S	S	S	I	S			LasB_2	LasR_WT
31	NTBC495	Established	35	15	249	71		286352690000	Positive	1.42	Inter	Yes	II/II	Ro	Yes	I	S	S	S	S	S	S	S	S	S	S	S	S	S			LasB_2	LasR_WT		Small	Circular	Raised	White	Curled	39	358	26	77	1	20	7	4070
31	NTBC651		37	15	272	71		191685500000	Positive	3.7	Inter	No	II/II	Ro	Yes	S	S	S	S	S	S	S	S	S	S	S	S	R	R			LasB_2	LasR_WT
31	NTBC643		34	15	232	66		396941680000	Positive	3.4	Inter	Yes	II/II	Ex	Yes	S	S	S	S	S	S	S		S	S		S		S	S	S	LasB_2	LasR_WT
31	NTBC644		34	15	232	66		198826720000	Positive	5.4	Inter	Yes	II/II	Ex	Yes	S	S	S	S	S	S	S		S	S		S		S	S	S	LasB_2	LasR_WT
31	NTBC585.1		38	15	276	73		290676890000	Positive	1.33	Inter	Yes	II/II	Ro	Yes																	LasB_2	LasR_WT
31	NTBC585.2		38	15	276	73		356093510000	Positive	1.42	Inter	Yes	II/II	Ro	Yes																	LasB_2	LasR_WT
31	NTBC565		38	15	279	76		135886850000	Positive	1.28	Inter	Yes	II/II	Ro	Yes																	LasB_2	LasR_WT
31	NTBC641		34	15	233	66		240503690000	Positive	2.5	Inter		II/II	Ex	Yes																	LasB_2	LasR_WT
31	NTBC649		34	15	233	66		78292130000	Positive	4.3	Inter		II/II	Ex	Yes																	LasB_2	LasR_WT
31	NTBC656		34	15	233	66		216775570000	Positive	3.1	Inter		II/II	Ex	Yes																	LasB_2	LasR_WT
31	NTBC650		34	15	233	66		232739940000	Positive	4.3	Inter		II/II	Ex	Yes																	LasB_2	LasR_WT
32	NTBC599	Established	37	7	360	64	No	128400000	Negative	0.99	Chronic	Yes	II/II	Ro	Yes	S	S	S	S	S	S	R	S	R	S	R	R	R	S			LasB_1	LasR_var	Yes	Very small	Circular	Raised	White	Smooth	28	5	11	18	4	13	10	2498
32	NTBC596		37	7	360	64		371666430000	Positive	1.27	Chronic	Yes	II/II	Ro	Yes	S	S	S	S	S	S	S	S	S	I	S	S	R	R	R		LasB_1	LasR_WT	Yes
32	NTBC597		37	7	360	64		321345020000	Positive	1.17	Chronic	Yes	II/II	Ro	Yes	S	S	S	S	S	S	S	S	S	S	S	S	R	S			LasB_1	LasR_WT	Yes
32	NTBC598.2		37	7	360	64		183816211680	Positive	1.47	Chronic	Yes	II/II	Ro	Yes	S	S	S	S	S	S	S	S	S	S	S	S	S	S			LasB_1	LasR_WT
32	NTBC598.1	Established	37	7	360	64		293937790000	Positive	1.56	Chronic	Yes	II/II	Ro	Yes	S	S	S	S	S	S	S	S	S	S	S	S	S	S			LasB_1	LasR_WT	Yes	Very small	Circular	Raised	White	Smooth	28	5	11	18	4	13	10	2498
33	NTBC506	Early	23	23	0	92		2182200000	Positive	3.6	New	No	II/Un	Ex	Yes	S	S	S	S	S	S	S		S	S		S	S	S	S	S	LasB_2	LasR_var		Medium	Irregular	Flat	Green	Ondulate
34	NTBC607		14	11	43	87		236765210000	Positive	1.64	Chronic	Yes	II/II	Ro	Yes	S	S	S	S	S	S	S	R	S	S	S	S	R	R	R		LasB_2	LasR_WT	No
34	NTBC516		14	11	41	78		160684243880	Positive	1.63	Chronic	Yes	II/II	Ro	Yes	S	S	R	R	S	S	S	S	S	S	S	I	S	S			LasB_2	LasR_WT	No
34	NTBC515	Early	14	11	41	78		183884160000	Positive	1.94	Chronic	Yes	II/II	Ro	Yes	S	S	S	S	S	S	S	S	S	I	S	S	R	S			LasB_2	LasR_WT	No	Small	Circular	Raised	Green	Smooth
34	NTBC527		14	11	38	93		190347330000	Positive	1.47	Chronic		II/II	Ro	Yes	I	S	R	R	R	S	S	S	S	R	S	I	S	S			LasB_2	LasR_WT	No
34	NTBC654		14	11	38	93		290906390000	Positive	6.4	Chronic		II/II	Ro	Yes	I	S	S	R	S	S	S	S	S	I	S	I	S	S			LasB_2	LasR_WT	No
34	NTBC494	Early	11	11	0	77		256266890000	Positive	1.42	New	No	II/II	Ro	No	I	S		S	S	S	S	S	S	S	S	S	S	S		S	LasB_2	LasR_WT	No	Medium	Circular	Flat	White	Curled
34	NTBC438.2		13	11	26	78		291807940000	Positive	2.4	Inter	No	II/II	Ro	Yes	S	S	S	S	S	S	S	S	S	S	S	I	S	S			LasB_2	LasR_WT
34	NTBC438.1		13	11	26	78		100559471720	Positive	3.31	Inter	No	II/II	Ro	Yes	S	S	S	S	S	S	S	S	S	S	S	I	S	S			LasB_2	LasR_WT	No
34	NTBC661	Early	11	11	4	85		421949530000	Positive	4.2	Inter	Yes	II/II	Ro	No	I	S	S	S	S	S	S	S	S	S	S	S	S	S			LasB_2	LasR_WT	No	Small	Circular	Flat	Green	Curled
35	NTBC519	Early	10	10	0	80		235783600000	Positive	3.3	New	No	II/II	Ex	Yes	S	S	S	S	S	S	S	S	S	S	S	S	S	S			LasB_var	LasR_WT	No	Medium	Irregular	Flat	Green	Curled
36	NTBC555	Early	10	10	0	86		182301830000	Positive	4.3	New	No	II/II	Ro	Yes	S	S	S	S	S	S	S	S	S	R	S	S	S	S			LasB_2	LasR_WT	No	Medium	Irregular	Flat	Red	Ondulate
37	NTBC638		16					334317120000	Positive	6.7						S	S	S	S	S	S	S		S	S		S	S	S	S	S	LasB_1	LasR_WT
38	NTBC580	Early	9	9	0	93		766597040	Positive	1.86	New	No	II/II	Ro	Yes	S	S	S	S	S	S	S	S	S	S	S	S	S	S			LasB_2	LasR_WT	No	Medium	Irregular	Flat	Green	Curled
39	NTBC492		11			76		101010137900	Positive	1.81	Inter	No	II/II	Ro	Yes																	LasB_3	LasR_WT
39	NTBC582	Early	13			79		234626760	Positive	1.95	Inter	No	II/II	Ro	No																	LasB_var	LasR_var		Medium	Circular	Flat	Green	Curled	89	30	31	78	48	24	19	3218
39	NTBC483	Early	12			60		89623570000	Positive	2.7	Inter	Yes	II/II	Ro	No																	LasB_3	LasR_WT		Medium	Irregular	Flat	Green	Curled	9	13	3	6	64	33	42	1632
40	NTBC577	Early	10	10	0	106		236622710000	Positive	1.98	New	No	I/V	Ro	Yes	S	S	S	S	S	S	S	S	S	S	S	S	S	S			LasB_1	LasR_WT	No	Medium	Irregular	Flat	Green	Curled
41	NTBC451		18					245905250000	Positive	1.79						R	S	R	R	S	S	S	R	S	R	R	R	R	S			LasB_1	LasR_WT
41	NTBC450		18					246422450000	Positive	1.38						S	S	S	S	S	S	S	S	S	S	R	R	S	S			LasB_1	LasR_WT
41	NTBC545		19					189673810000	Positive	3.3																						LasB_1	LasR_WT
41	NTBC463		17					234740090000	Positive	1.83						I	S	S	S	S	S	S	S	S	S	S	S	S	S			LasB_1	LasR_WT
41	NTBC446		18					257464090000	Positive	2.2																						LasB_1	LasR_WT
41	NTBC645		14					375400000	Positive	3.4						S	S	S	S	S	S	S		S	S		S	S	S	S	S	LasB_1	LasR_trunc
41	NTBC646		14					109391111860	Positive	3.8						S	S	S	S	S	S	S		S	S		S	S	S	S	S	LasB_1	LasR_WT
41	NTBC497		15					162587840960	Positive	1.8						I	S	S	S	S	S	S	S	S	S	S	S	S	S			LasB_1	LasR_WT
42	NTBC602	Established	28			101	No	138100000	Negative	1.05	Chronic	Yes	II/II	Ro	Yes	I	R	S	S	S	S	S	S	R	R	R	R	S	S			LasB_2	LasR_trunc		Small	Circular	Raised	White	Smooth
42	NTBC603		28			101	No	126600000	Negative	1.24	Chronic	Yes	II/II	Ro	Yes	S	R	S	S	S	S	S	S	R	R	R	R	S	S			LasB_2	LasR_trunc
42	NTBC604		28			101	No	128800000	Negative	1.18	Chronic	Yes	II/II	Ro	Yes	I	R	S	S	R	R	R	S	S	S	R	R	S	S			LasB_2	LasR_trunc
44	NTBC536	Early	16	16	0	100		168125910000	Positive	1.29	New	No	II/II	Ro	Yes	S	S	S	S	S	S	S	S	S	S	S	S	S	S			LasB_3	LasR_WT	No	Medium	Irregular	Flat	Green	Ondulate
45	NTBC550		27				No	139400000	Negative	1.5						S	S	S	S	S	S	S	S	S	I	R	R	S	S			LasB_1	LasR_WT
46	NTBC606.1	Early	12			70	No	133800000	Negative	1.81	Chronic	Yes	II/I	Ro	Yes	S	S	S	S	S	S	S	S	S	S	S	S	S	S			LasB_1	LasR_WT	No	Small	Circular	Raised	White	Smooth	11	5	26	28	3	40	7	3243
46	NTBC606.2		12			70	No	134700000	Negative	1.52	Chronic	Yes	II/I	Ro	Yes	S	S	S	S	S	S	S	S	S	S	S	S	S	S			LasB_1	LasR_WT
46	NTBC605	Early	12			70		148522650000	Positive	1.71	Chronic	Yes	II/I	Ro	Yes	S	S	S	S	S	S	S	S	S	S	S	S	S	S			LasB_1	LasR_var	No	Small	Circular	Raised	Green	Smooth	11	5	26	28	3	40	7	3243
47	NTBC557	Established	15	14	16	31	No	150400000	Negative	1.18	Inter	Yes	I/Un	Ro	Yes																	LasB_1	LasR_var	No	Very small	Circular	Raised	Green	Smooth	17	4	11	11	1	63	23	2099
47	NTBC544	Early	15	14	18	30	No	144900000	Negative	4.8	Chronic	Yes	I/Un	Ro	Yes	I	S	S	S	S	S	S	R	S	S	R	I	R	R			LasB_3	LasR_trunc		Medium	Irregular	Flat	White	Ondulate
47	NTBC443		14	14	9	45		67350932240	Positive	3.4	Inter	Yes	I/Un	Ro	Yes	S	S	S	S	S	S	S	S	S	S	R	I	S	S			LasB_3	LasR_WT	No
47	NTBC566	Early	15	14	14	38		816385680	Positive	2	Inter	No	I/Un	Ro	Yes	S	S	S	S	S	S	S	S	S	S	R	S	S	S			LasB_3	LasR_var	No	Medium	Irregular	Flat	White	Ondulate	32	8	3	18	1	123	118	1567
47	NTBC567		15	14	14	38		124860233440	Positive	2	Inter	No	I/Un	Ro	Yes	S	S	S	S	S	S	S	S	S	S	S	S	S	S			LasB_3	LasR_WT	No
47	NTBC449	Early	14	14	8	45		56033950680	Positive	1.65	Inter	No	I/Un	Ro	Yes	S	S	S	S	S	S	S	S	S	S	R	S	S	S			LasB_3	LasR_WT	No						32	8	3	18	1	123	118	1567
47	NTBC462	Early	14	14	0	51		151689900000	Positive	3.3	New	No	I/Un	Ex	Yes	I	S	S	S	S	S	S	S	S	S	S	S	S	S			LasB_3	LasR_WT		Medium	Circular	Flat	White	Ondulate
47	NTBC548		15	14	17	30		124347216060	Positive	3.4	Inter	Yes	I/Un	Ro	No	S	S	S	S	S	S	S	S	S	S	S	S	R	R			LasB_3	LasR_WT	No
47	NTBC549		15	14	17	30		520216800	Positive	2	Inter	Yes	I/Un	Ro	No	S	S	S	S	S	S	S	S	S	S	S	S	S	S			LasB_3	LasR_WT	No
47	NTBC561		15	14	14	38		201211403060	Positive	3.3	Inter	Yes	I/Un	Ro	Yes	S	S	S	S	S	S	S	S	S	S	R	I	R	S			LasB_3	LasR_WT	No
47	NTBC546		15	14	17	30		159048942800	Positive	4.7	Inter	Yes	I/Un	Ro	No	S	S	S	S	S	S	S	S	S	S	S	S	R	R			LasB_3	LasR_WT
48	NTBC657		13			72		412012150000	Positive	3.8	Chronic	Yes	II/II	Ro	Yes	S	S	S	S	S	S	S		S	S		S	S	S	S	S	LasB_1	LasR_trunc	No
48	NTBC658	Early	13			72		343888330000	Positive	2.4	Chronic	Yes	II/II	Ro	Yes	S	S	S	S	S	S	S		S	S		S	S	S	S	S	LasB_1	LasR_trunc	No	Very small	Circular	Raised	Green	Smooth	11	5	11	3	1	6	27	480
48	NTBC455		16			83		322712070000	Positive	1.82	Chronic	Yes	II/II	Ro	Yes																	LasB_1	LasR_WT	No
48	NTBC639		13			88		338723310000	Positive	5.3	Chronic	Yes	II/II	Ro	Yes																	LasB_1	LasR_trunc	No
48	NTBC640		13			88		290163730000	Positive	3.9	Chronic	Yes	II/II	Ro	Yes																	LasB_1	LasR_WT	No
48	NTBC461		16			84		105120631860	Positive	1.54	Chronic	No	II/II	Ro	Yes	I	S	S	S	S	S	S	S	S	S	S	S	S	S			LasB_1		Yes
48	NTBC537	Early	17			97		213428180000	Positive	1.98	Chronic	No	II/II	Ro	Yes	S	S	S	S	S	S	S	S	S	S	S	S	S	S			LasB_2	LasR_WT	No	Medium	Irregular	Flat	White	Ondulate	17	5	12	3	14	4	7	244
48	NTBC484		15			66		177070530000	Positive	1.63	Chronic	No	II/II	Ro	No	I	S	S	S	S	S	S	S	S	S	S	S	S	S			LasB_1	LasR_WT	No
48	NTBC584.1	Established	17			48		648000000	Positive	1.29	Chronic	No	II/II	Ex	Yes	S	S	S	S	S	S	S	S	S	S	R	S	R	S			LasB_3	LasR_WT	No	Very small	Circular	Raised	Green	Smooth	4	4	16	12	1	6	3	253
48	NTBC584.2		17			48		235099554760	Positive	1.15	Chronic	No	II/II	Ex	Yes	S	S	S	S	S	S	S	S	S	S	R	S	R	S			LasB_3	LasR_WT
48	NTBC576		17			88		180473380000	Positive	1.3	Chronic	Yes	II/II	Ro	No	S	S	S	S	S	S	S	S	S	S	R	R	S	S			LasB_3	LasR_WT	No
48	NTBC457	Early	16			70		183598590000	Positive	1.16	Chronic	Yes	II/II	Ro	Yes																	LasB_1	LasR_WT	No	Very small	Circular	Raised	White	Smooth	11	5	11	3	1	6	27	480
48	NTBC503		14			76		411542140000	Positive	1.74	Chronic	No	II/II	Ro	Yes																	LasB_1	LasR_trunc	No
49	NTBC613	Established	46			73	No	137300000	Negative	0.98	Chronic	Yes	II/II	Ro	Yes	S	R	S	S	R	S	R	S	R	I	R	R	R	R	R		LasB_1	LasR_trunc	Yes	Very small	Circular	Raised	White	Smooth
49	NTBC614		46			73	Yes	133400000	Negative	3.5	Chronic	Yes	II/II	Ro	Yes	I	R	S	S	R	S	R	S	R	S	R	R	R	R	R		LasB_1	LasR_trunc
50	NTBC481.1	Early	4	4	0			211700260000	Positive	1.45	New	No	II/II	Ro	Yes	I	S	S	S	S	S	S	S	S	S	S	S	S	S			LasB_1	LasR_WT	No	Very small	Circular	Raised	White	Smooth
50	NTBC481.2		4	4	0			211056780000	Positive	1.64	New	No	II/II	Ro	Yes	I	S	S	S	S	S	S	S	S	S	S	S	S	S			LasB_1	LasR_WT
51	NTBC512.1		21	4	200	110	Yes	140700000	Negative	1.16	Inter	No	II/II	Ex	Yes	S	S	S	S	S	S	S		S	S		S	S	S	S	S	LasB_3	LasR_WT	No
51	NTBC554		24	4	244	111	Yes	131300000	Negative	0.72	Chronic	Yes	II/II	Ro	Yes	S	S	S	S	S	S	S	S	S	S	S	S	S	S			LasB_3	LasR_WT	Yes
51	NTBC553		24	4	244	111	Yes	146500000	Negative	1.12	Chronic	Yes	II/II	Ro	Yes	S	S	S	S	S	S	S	S	S	S	S	S	S	S			LasB_3	LasR_WT	Yes
51	NTBC572	Established	24	4	240	108	Yes	130900000	Negative	1.19	Inter	Yes	II/II	Ro	Yes																	LasB_3	LasR_WT		Very small	Circular	Raised	White	Smooth	18	4	5	3	1	17	13	446
51	NTBC522		25	4	250	111	Yes	132200000	Negative	0.73	Chronic	Yes	II/II	Ro	No	S	S	S	S	S	S	S	S	S	S	S	S	S	S			LasB_3	LasR_WT
51	NTBC600		25	4	253	111	Yes	128000000	Negative	0.73	Chronic	Yes	II/II		Yes	S	S	S	S	S	S	S	S	S	S	S	S	S	S			LasB_3	LasR_WT	Yes
51	NTBC473		23	4	224	105	Yes	127300000	Negative	1.4	Inter	No	II/II	Ex	Yes	I	S	S	S	S	S	S	S	S	S	S	S	S	S			LasB_3	LasR_WT	No
51	NTBC535	Established	25	4	248	109	No	132500000	Negative	0.73	Chronic	Yes	II/II	Ro	Yes																	LasB_3	LasR_WT		Very small	Circular	Raised	White	Smooth	18	4	5	3	1	17	13	446
51	NTBC579.1		24	4	239	107	Yes	124600000	Negative	0.86	Inter	No	II/II	Ro	No	S	S	S	S	S	S	S	S	S	S	S	S	S	S			LasB_3	LasR_WT	No
51	NTBC579.2		24	4	239	107	Yes	126500000	Negative	0.78	Inter	No	II/II	Ro	No	S	S	S	S	S	S	S	S	S	S	S	S	S	S			LasB_3	LasR_WT
51	NTBC512.2	Early	21	4	200	110		236800000	Positive	1.46	Inter	No	II/II	Ex	Yes	S	S	S	S	S	S	S		S	S		S	S	S	S	S	LasB_1	LasR_WT		Medium	Irregular	Flat	Red	Ondulate	18	4	5	3	1	17	13	446
51	NTBC552		24	4	244	111		286166480000	Positive	1.62	Chronic	Yes	II/II	Ro	Yes	S	S	S	S	S	S	S	S	S	S	S	S	S	S			LasB_3	LasR_WT	Yes
51	NTBC601	Established	25	4	253	111		79219790000	Positive	0.92	Chronic	Yes	II/II		Yes	S	S	S	S	S	S	S	S	S	S	S	S	S	S			LasB_3	LasR_WT	Yes						18	4	5	3	1	17	13	446
52	NTBC608	Established	39	9	361	30	No	126400000	Negative	0.57	Chronic	Yes	II/IV	Ro	No	S	S	S	S	S	S	S	R	R	I	R	R	R	R			LasB_1	LasR_var	Yes	Small	Circular	Raised	White	Smooth
52	NTBC609		39	9	361	30	No	140000000	Negative	0.77	Chronic	Yes	II/IV	Ro	No	S	R	S	S	S	S	S	S	S	S	R	R	S	S			LasB_1	LasR_var	Yes
52	NTBC610		39	9	361	30	Yes	129000000	Negative	0.57	Chronic	Yes	II/IV	Ro	No	S	S	S	S	S	S	S	R	R	I	S	R	S	S			LasB_1	LasR_var	Yes
54	NTBC588		2					260926510000	Positive	1.56	Inter	No	II/II	Ro	Yes	S	S	S	S	S	S	S	S		I	S	S	S	S			LasB_2	LasR_WT	No
54	NTBC453	Early	1					194733680000	Positive	3.8	Inter	Yes	II/II	Ro	No	S	S	S	S	S	S	S	S	S	S	S	S	S	S			LasB_3	LasR_WT	No	Medium	Circular	Flat	Green	Curled	18	4	13	3	1	17	13	298
54	NTBC458		1					222261580000	Positive	3.3	Inter	Yes	II/II	Ro	No	S	S	S	S	S	S	S	S	S	S	S	S	S	S			LasB_2	LasR_WT	No
54	NTBC563	Early	2					212018230000	Positive	1.59	Inter	Yes	II/II	Ro	Yes	S	S	S	S	S	S	S	S	S	I	S	S	S	S			LasB_2	LasR_WT	No	Medium	Circular	Flat	Red	Ondulate	16	22	6	74	2	41	2	285
55	NTBC573.1		8					207155000000	Positive	1.46						R	R	S	S	S	S	S	R	S	S	R	R	S	S			LasB_1	LasR_WT
55	NTBC573.2		8					405750950000	Positive	1.68						R	R	S	S	S	S	S	R	S	S	R	R	S	S			LasB_1	LasR_WT
55	NTBC480.2		6					316718640000	Positive	1.61						I	S	S	S	S	S	S	S	S	S	S	S	S	S			LasB_1	LasR_WT
55	NTBC480.1		6					340684670000	Positive	1.62						I	S	S	S	S	S	S	S	S	S	S	S	S	S			LasB_1	LasR_WT
55	NTBC464		6					350132260000	Positive	1.4						I	S	S	S	S	S	S	S	S	S	S	I	S	S			LasB_1	LasR_WT
55	NTBC510.1		4					359742350000	Positive	1.51						I	S	R	R	S	S	S		S	S		S	S	S	S	S	LasB_1	LasR_WT
55	NTBC511		4					322966630000	Positive	1.67						S	S	S	S	S	S	S		S	S		S	S	S	S	S	LasB_1	LasR_WT
55	NTBC510.2		4					185472673900	Positive	1.88						I	S	R	R	S	S	S		S	S		S	S	S	S	S	LasB_1	LasR_WT
56	NTBC452		19					639000000	Positive	3.8						S	S	S	S	S	S	S	S	S	S	S	S	S	S			LasB_1	LasR_WT
56	NTBC467		18					594000000	Positive	2.9						I	S	S	S	S	S	S	S	S	S	S	S	S	S			LasB_1	LasR_WT
56	NTBC569		20				Yes	661000000	Positive	1.79						I	S	S	S	S	S	S	S	S	S	S	S	S	S			LasB_1	LasR_WT
56	NTBC663		17					201530851540	Positive	1.7							S	S	S	S	S	S	S	S	S	S	S	S	S			LasB_var	LasR_WT
57	NTBC543	Early	9	9	0	96		257302630000	Positive	1.84	New	No	II/II	Ro	Yes	S	S	S	S	S	S	S	S	S	S	S	S	S	S			LasB_1	LasR_WT	No	Medium	Irregular	Flat	Green	Curled
58	NTBC513		47	47	0	88	No	144800000	Negative	1.96	New	No	I/IV	Ro	Yes	S	S	S	S	S	S	S		S	S		S	S	S	S	S	LasB_3	LasR_trunc	No
59	NTBC491	Early	7	7	0	89		812235320	Positive	3.2	New	No	II/II	Ro	Yes	I	S	S	S	S	S	S	S	S	S	S	S	S	S			LasB_3	LasR_WT	No	Big	Irregular	Flat	White	Ondulate
60	NTBC445	Early	2	2	0			185158190000	Positive	3	New	No	II/II	Ro	Yes	I	S		S	S	S	S	S	S	S	S	S	S	S			LasB_2	LasR_WT	No	Medium	Irregular	Flat	Green	Ondulate
61	NTBC447	Early	3	3	0		Yes	179496980	Negative	4.6	New	No	II/I	Ro	Yes	S	S	S	S	S	S	S	S	S	S	S	S	S	S			LasB_3	LasR_var	No	Big	Irregular	Flat	Green	Curled
62	NTBC487	Early	11	11	1	91	Yes	136300000	Negative	1.91	Inter	Yes	II/II	Ex	No	I	S	S	S		S	S	S	S	S	S	S	S	S			LasB_2	LasR_var	No	Small	Circular	Raised	Green	Smooth	17	5	12	3	14	4	1	1818
62	NTBC488.2		11	11	1	91	Yes	1.42933e+08	Negative	1.5	Inter	Yes	II/II	Ex	No	I	S	S	S	S	S	S	S	S	S	S	S	S	S	R		LasB_2	LasR_var
62	NTBC441		12	11	21	89	Yes	133100000	Negative	3.9	Inter	No	II/II	Ro	Yes	S	S	S	S	S	S	S	S	S	S	S	S	S	S			LasB_2	LasR_var	No
62	NTBC488.1	Early	11	11	1	91		428503060	Positive	1.84	Inter	Yes	II/II	Ex	No	I	S	S	S	S	S	S	S	S	S	S	S	S	S	R		LasB_2	LasR_var	No	Very small	Circular	Raised	Green	Smooth	17	5	12	3	14	4	7	244
62	NTBC518	Early	14	11	36	91		656000000	Positive	1.58	Inter	Yes	II/II	Ex	Yes	S	S	S	S	S	S	S	S	S	S	S	S	S	S			LasB_3	LasR_WT	No	Small	Circular	Raised	White	Smooth	38	11	3	13	1	2	4	235
62	NTBC528		13	11	33	94		204206966700	Positive	1.94	Inter	No	II/II	Ro	Yes	S	S	S	S	S	S	S	S	S	S	S	S	S	S			LasB_3	LasR_WT	No
62	NTBC490	Early	11	11	0	87		230438830000	Positive	1.88	New	No	II/II	Ro	Yes	I	S	S	S	S	S	S	S	S	S	S	S	S	S			LasB_2	LasR_WT	No	Small	Circular	Flat	Green	Curled
63	NTBC471	Early	10	10	0	82		185788660000	Positive	1.16	Inter	No	II/II	Ro	No	I	S	S	S	S	S	S	S	S	S	S	S	I	R			LasB_1	LasR_WT	No	Small	Circular	Raised	Green	Smooth
63	NTBC472	Early	10	10	0	82		235643830000	Positive	4.7	New	No	II/II	Ro	No	I	S	S	S	S	S	S	S	S	S	S	S	S	S			LasB_1	LasR_WT	No	Medium	Irregular	Flat	Green	Ondulate
63	NTBC615		12	10	31	84		234083863340	Positive	1.78	Chronic	No	II/II	Ro	No	S	S	S	S	S	S	S	S	S	S	S	S	S	S			LasB_1	LasR_WT	No
63	NTBC465		10	10	3	86		239027820000	Positive	3.8	Chronic	Yes	II/II	Ro	No	I	S	S	S	S	S	S	S	S	S	S	S	S	S			LasB_1	LasR_WT	No
63	NTBC523		12	10	26			255908870000	Positive	1.94	Chronic	Yes	II/II	Ex	No	S	S	S	R	S	S	S	S	S	S	R	I	S	S	S		LasB_1	LasR_WT	No
63	NTBC564		11	10	17	92		291473450000	Positive	1.9	Chronic	Yes	II/II	Ro	No	S	S	S	S	S	S	S	S	S	S	S	S	S	S			LasB_1	LasR_WT	No
63	NTBC575		11	10	15	73		179622720000	Positive	1.84	Chronic	No	II/II	Ro	No	R	S	S	S	S	S	S	S	S	S	R	S	R	S			LasB_1	LasR_WT	No
63	NTBC526	Early	12	10	25	85		198593560000	Positive	1.94	Chronic	No	II/II	Ro	No	I	S	S	S	S	S	S	S	S	S	S	S	S	S			LasB_1	LasR_WT	No	Medium	Circular	Raised	Green	Ondulate
64	NTBC568	Early	7	7	0	118		363732110000	Positive	2.8	New	No	II/II	Ro	No	R	S	S	S	S	S	S	S	S	S	S	S	S	S			LasB_1	LasR_WT	No	Small	Circular	Raised	White	Smooth
65	NTBC521	Early	2	2	0			773382300	Positive	1.61	New	No	II/I	Ro	Yes	S	S	S	S	S	S	S	S	S	S	S	S	S	S	R		LasB_3	LasR_WT	No	Small	Circular	Raised	Green	Curled
66	NTBC653	Early	12	12	0	85	No	138800000	Negative	3	New	No	I/Un	Ro	Yes																	LasB_3	LasR_trunc	Yes						47	8	7	6	8	11	40	313
66	NTBC652	Early	12	12	0	85		76155480000	Positive	1.78	New	No	I/Un	Ro	Yes	S	S	S		S	S	S	S	S	S	S	S	S	S			LasB_3	LasR_trunc	Yes	Small	Circular	Raised	White	Smooth	47	8	7	6	8	11	40	313
67	NTBC629	Early	11	9	56	100	No	148200000	Negative	4.4	New	No	II/II	Ro	No	S	S	S	S	S	S	S	S	S	S	S	S	S	S			LasB_3	LasR_trunc	No	Small	Circular	Raised	Green	Ondulate	18	4	5	3	1	17	13	446
67	NTBC470	Early	9	9	0	100	No	136900000	Negative	1.76	New	No	II/II	Ro	Yes	I	S	S	S	S	S	S	S	S	S	S	S	S	S			LasB_2	LasR_WT		Medium	Circular	Raised	White	Smooth
68	NTBC542	Early	12	12	0	90		749428280	Positive	1.19	New	No	II/Un	Ro	Yes	R	S		R	S	S	S	S	S	S	S	S		S			LasB_3	LasR_WT	No	Small	Circular	Raised	Green	Smooth
69	NTBC624	Established	31			106	Yes	132300000	Negative	1.12	Chronic	Yes	II/II	Ro	No	S	R	S	S	S	S	S	R	S	S	R	R	R	R	S		LasB_1	LasR_trunc	Yes	Very small	Circular	Raised	White	Smooth
69	NTBC625		31			106	Yes	127200000	Negative	1.4	Chronic	Yes	II/II	Ro	No	S	R	S	S	S	S	S	R	R	S	R	R	S	S			LasB_1	LasR_trunc	Yes
69	NTBC623		31			106	No	172746240	Negative	1.2	Chronic	Yes	II/II	Ro	No	S	R	S	S	S	S	S	R	S	S	R	R	R	S	R		LasB_1	LasR_trunc	Yes
70	NTBC620.2	Established	28	4	294	31	No	137900000	Negative	1.65	Chronic	Yes	I/Un	Ex	No																	LasB_1	LasR_trunc		Small	Circular	Raised	White	Smooth	40	22	12	11	4	15	10	1026
70	NTBC620.1	Established	28	4	294	31	No	139100000	Negative	1.86	Chronic	Yes	I/Un	Ex	No																	LasB_var	LasR_var	Yes	Small	Circular	Raised	White	Smooth	17	2	11	70	3	7	19	251
70	NTBC622	Established	28	4	294	31		373600000	Positive	1.49	Chronic	Yes	I/Un	Ex	No																	LasB_1	LasR_var	Yes	Small	Circular	Flat	Green	Curled	6	5	11	11	3	10	19	969
70	NTBC619.2	Established	28	4	294	31		813577000	Positive	1.89	Chronic	Yes	I/Un	Ex	No																	LasB_3	LasR_WT		Very small	Circular	Raised	White	Smooth	18	4	5	3	1	17	13	446
70	NTBC619.1	Established	28	4	294	31		150808330000	Positive	1.27	Chronic	Yes	I/Un	Ex	No																	LasB_1	LasR_WT	Yes	Small	Circular	Raised	White	Smooth	6	5	11	11	3	10	19	969
70	NTBC621		28	4	294	31		75750400000	Positive	6.4	Chronic	Yes	I/Un	Ex	No																	LasB_1	LasR_var	Yes
71	NTBC626	Established	31	13	206	42	No	160300000	Negative	2.5	Chronic	Yes	II/II	Ro	No																	LasB_3	LasR_var	Yes	Very small	Circular	Raised	White	Smooth	5	3	57	3	1	33	47	279
71	NTBC628	Established	31	13	206	42	No	138900000	Negative	3.3	Chronic	Yes	II/II	Ro	No																	LasB_var	LasR_var	Yes	Small	Circular	Raised	Green	Smooth	28	5	11	29	3	53	1	1756
71	NTBC627	Established	31	13	206	42		175224430000	Positive	1.93	Chronic	Yes	II/II	Ro	No																	LasB_var	LasR_WT	Yes	Small	Circular	Raised	Green	Smooth	28	5	11	29	3	53	1	1756
72	NTBC633		47	47	0	51		445217590000	Positive	3.8	New	No	II/IV	Ro	Yes	I	S	S	S	S	S	S		S	S		S	S	S	S	S	LasB_2	LasR_WT	No
74	NTBC634		43	43	0	34		226187920000	Positive	2.8	New	No	II/II	Ex	Yes	I	S	S	S	S	S	S	S	S	S	S	S	S	S			LasB_2	LasR_WT
75	NTBC632		8	8	0	111	No	146800000	Negative	1.79	New	No	II/Un	Ro	No	S	S	S	S	S	S	S	S	S	S	S	S	S	S			LasB_2	LasR_var	No
75	NTBC631	Early	8	8	0	111	Yes	139200000	Negative	1.98	New	No	II/Un	Ro	No	S	S	S	S	S	S	S	S	S	S	S	S	S	S			LasB_2	LasR_var	No	Medium	Irregular	Flat	Green	Ondulate	17	5	12	3	14	4	7	244
75	NTBC630.1	Early	8	8	0	111		321442720000	Positive	3.9	New	No	II/Un	Ro	No	S	S	S	S	S	S	S	S	S	S	S	S	S	S			LasB_2	LasR_var	No	Small	Circular	Raised	Green	Smooth	17	5	12	3	14	4	7	244
75	NTBC630.2		8	8	0	111		438278800000	Positive	3.7	New	No	II/Un	Ro	No	S	S	S	S	S	S	S	S	S	S	S	S	S	S			LasB_2	LasR_var
	Inter = Intermittent
	Un = Unclassified
	Ro = Routine
	Ex = Exacerbation
	* data not included in the sPLS-DA
